# Supplementary material for: Qingfei Jiedu decoction inhibits PD-L1 expression in lung adenocarcinoma based on network pharmacology analysis, molecular docking and experimental verification
Source: Front Pharmacol. 2022 Aug 22;13:897966. doi: 10.3389/fphar.2022.897966 (PMC9454399; doi:10.3389/fphar.2022.897966)
Supplement: Supplementary file 1 [file DataSheet1.ZIP]

Archive with 10 entries (9 files):
- Supplementary Table and Figure/
- Supplementary Table and Figure/Supplementary Table S1.docx
- Supplementary Table and Figure/Supplementary Table S3.docx
- Supplementary Table and Figure/Supplementary Table S7.docx
- Supplementary Table and Figure/Supplementary Table S5.docx
- Supplementary Table and Figure/Supplementary Table S8.docx
- Supplementary Table and Figure/Supplementary Table S4.docx
- Supplementary Table and Figure/Supplementary Table S2.docx
- Supplementary Table and Figure/Supplementary Table S6.docx
- Supplementary Table and Figure/Supplementary Figure S1.jpg
